# Supplementary material for: Impact of Drug Administration Routes on the In Vivo Efficacy of the Natural Product Sorangicin A Using a Staphylococcus aureus Infection Model in Zebrafish Embryos
Source: Int J Mol Sci. 2023 Aug 13;24(16):12791. doi: 10.3390/ijms241612791 (PMC10454396; doi:10.3390/ijms241612791)
Supplement: Supplementary file 1 [file ijms-24-12791-s001.zip]

Archive with 2 entries (2 files):
- ijms-2501900-supplementary.pdf
- Video_S1.avi
